# Supplementary material for: Outcomes of community-based and home-based pulmonary rehabilitation for pneumoconiosis patients: a retrospective study
Source: BMC Pulm Med. 2018 Aug 9;18:133. doi: 10.1186/s12890-018-0692-7 (PMC6085700; doi:10.1186/s12890-018-0692-7)
Supplement: Supplementary file 3 — File name: CBRP.xlsx. Title of data: Community based rehabilitation program. The file contains the data of treatment outcomes for patients who participated in community based pulmonary rehabilitation program. (XLSX 59 kb) [file 12890_2018_692_MOESM3_ESM.xlsx]

## Sheet: CBRP
PatientID	FEV1Pre	Hospital	OutcomeMissing	DOI	Smoking	Died	T_Program	CBRP	MRP	HBRP	HBRPpost6M	HBSP	CPDP	LTOT	CHCP	PRP	SMP	SMPRelative	RHP	RHPRelative	HLP	HLPRelative	FEV1Pre_A	FVCPre	FVCPre_A	FEV1FVCPre	CRQDyspneaPre	CRQDyspneaPost	CRQFatiquePre	CRQFatiquePost	CRQEmotionPre	CRQEmotionPost	CRQMasteryPre	CRQMasteryPost	HADAnxietyPre	HADAnxietyPost	HADDepressionPre	HADDepressionPost	KnowledgePre	KnowledgePost	SF12PCSPre	SF12PCSPost	SF12MCSPre	SF12MCSPost	@6MWTPre	@6MWTPost	BMIPre	BMIPost	D_dyspnea
1	0.43	2	0	65	2	1	12	1	0	0	0	0	1	3	2	0	5	0	0	0	0	0	0.19	0.92	0.33	0.467	4.6	3	4.75	2.25	4.86	3.42	4.75	2.5	0	0	5	2	24	24	29.81	28.85	54.21	33.1	298	350	23.03	22.7	-1.6
2	0.53	1	0	50	2	0	6	0	1	0	0	0	0	0	0	0	1	1	1	0	1	1	0.23	0.9	0.37	0.5889	2.8	3.8	2.5	3.5	2.9	5	2.8	3	1	0	0	0	16	22	39.1	39.1	27.5	27.5	240	314	22.19	22.01	1
3	0.57	3	0	25	2	0	12	1	0	0	0	0	0	0	0	0	1	1	4	1	4	0	0.34	0	0.65	0.523	3	3	5.75	5.75	6.14	6.43	6	6.5	7	0	10	0	14	21	43.75	47.99	61.51	59.42	415	447	28.76	26.7	0
4	0.58	3	0	1	2	0	11	0	0	0	0	0	1	0	1	0	2	4	1	0	2	0	0.28	1.6	0.58	0	3.8	5.8	4	4.5	6.43	6.29	5	6	2	1	13	1	18	22	38.37	47.58	58.83	55.39	384	435	18.5	17.2	2
5	0.63	1	0	10	2	0	7	1	0	0	0	0	0	0	1	0	2	1	1	0	1	0	0.58	1.42	0.48	0.4437	5.6	5.6	5.5	5.5	5.4	5.4	5.5	5.5	0	0	0	0	19	22	43.5	43.5	57.5	57.5	280	438	28.98	28.28	0
6	0.66	2	0	20	2	0	1	1	0	0	0	0	0	0	0	0	0	0	0	0	0	0	0.26	1.87	0.6	0.352	3.4	5.6	2	5.25	3.29	5.7	3.25	5.5	16	15	13	6	15	24	33.11	34.2	31.02	56.03	197	284	30.12	30.49	2.2
7	0.69	1	0	10	2	0	6	0	1	0	0	0	1	0	0	0	2	2	0	0	0	0	0.22	1.2	0.38	0.575	2.8	3.8	2.5	3.5	2.9	5	2.8	3	7	4	3	1	21	21	39.1	39.1	27.5	27.5	260	285	20.28	21.13	1
8	0.72	3	0	10	1	0	6	1	0	0	0	0	0	0	0	0	1	2	0	0	2	0	0.39	0	0.84	0.3512	4.2	3.8	6	4.5	5.71	5.14	6	4.5	8	10	9	2	15	22	39.65	34.04	51.16	36.24	391	478	23	22.07	-0.4
9	0.78	1	0	10	2	0	4	1	0	0	0	0	0	0	0	0	1	0	0	0	1	1	0.57	1.73	0.57	0.4509	3	3.4	6	5.5	5.3	5.4	2.8	5.5	0	0	0	0	20	23	35.6	35.4	55	32.3	287	330	24.41	25.3	0.4
10	0.78	3	0	15	2	0	13	0	0	0	0	0	2	0	2	0	4	1	1	1	2	0	0.43	1.25	0.5	0	5.67	5	6	5.25	6.33	6.75	6.86	6.5	8	2	10	1	23	23	23.47	31.26	41.83	35.01	368	356	24.12	24.33	-0.67
11	0.78	3	0	15	2	0	12	0	3	0	0	0	0	0	2	0	5	1	1	0	0	0	0	0	0	0	6	6.2	6.25	6.25	5.57	5	6.75	5.75	7	2	5	0	18	19	54.21	54	49.39	37.12	422	440	21.28	22.1	0.2
12	0.84	1	0	5	2	0	2	1	0	0	0	0	0	0	0	0	1	0	0	0	0	0	0.68	1.64	0.48	0.5122	3.2	3.4	3.8	4	5	5.6	5.5	5.5	6	2	5	2	20	23	46	48	48.6	53.9	350	440	23.21	23.51	0.2
13	0.87	2	0	30	1	0	1	1	0	0	0	0	0	0	0	0	0	0	0	0	0	0	0.5	1.41	0.62	0.617	6.8	7	6	6.5	6.29	6.7	5.75	5.75	1	0	1	1	19	23	43.82	50.4	53.94	61.3	302	443	26.49	26.7	0.2
14	0.93	2	0	0	2	0	1	1	0	0	0	0	0	0	0	0	0	0	0	0	0	0	0.35	1.88	0.55	0.495	6.4	6.6	4.5	4.3	5.3	5.9	4	5.3	4	1	3	2	20	21	51.48	60.27	39.47	57.67	428	475	30.64	29.94	0.2
15	0.94	1	0	5	2	0	2	1	0	0	0	0	0	0	0	0	1	0	0	0	0	0	0.65	1.88	0.55	0.5	3.4	3.8	4	5.5	4.7	5.4	5	5	1	0	2	1	16	19	35.4	35.6	32.3	55	168	342	29.14	28.64	0.4
16	0.98	2	0	5	1	0	1	1	0	0	0	0	0	0	0	0	0	0	0	0	0	0	0.48	0.98	0.37	1	4.6	5.6	5	2.5	4.1	5.14	4.25	4.75	4	2	1	1	19	22	45.14	45.67	45.43	45.37	462	495	29.3	28.86	1
17	0.99	3	0	10	1	0	7	0	0	0	0	0	1	0	2	0	3	1	0	0	0	0	0.35	2.52	0.69	0	4.6	5.6	5.25	5.5	5.29	6.14	4.5	4.75	2	6	5	6	17	18	43.17	40.69	41.82	48.49	463	537	22	22.73	1
18	0.99	1	0	25	2	0	6	0	1	0	0	0	1	0	0	0	2	0	1	0	1	0	0.48	2.14	0.78	0.4626	4	5	5.25	5.5	5	5.6	5	5.3	2	0	3	0	20	25	42.9	41.9	40.7	46.4	360	420	23.23	22.83	1
19	1	1	0	5	2	0	7	1	0	0	0	0	0	0	2	0	2	1	1	0	0	0	0.98	1.31	0.69	0.7634	3.4	5.6	4	5.5	5.6	5.4	5.5	5.5	4	3	1	0	16	20	48	48	53.9	53.9	252	348	20.47	20.7	2.2
20	1	3	0	15	1	0	2	0	1	0	0	0	0	0	0	0	1	0	0	0	0	0	0	0	0	0	2.6	2.4	4	4.75	4.14	3.71	3.5	2.75	12	5	11	6	19	21	43.87	33.82	39.68	42.66	377	385	19.26	18.59	-0.2
21	1	2	0	15	2	0	2	1	1	0	0	0	0	0	0	0	0	0	0	0	0	0	0.42	2.04	0.63	0.49	2.8	3	3.3	4	5.1	5.3	5.8	6	4	3	4	0	20	20	29.1	27.8	53	51.1	340	344	17.77	16.39	0.2
22	1.01	3	0	10	1	0	2	1	0	0	0	0	0	0	0	0	1	0	0	0	0	0	0.63	0	0.53	0.855	7	6.8	5.5	5.75	5.43	6.29	6	7	2	2	4	4	19	19	44.36	53.96	49.67	56.81	472	534	21.15	20.42	-0.2
23	1.02	3	0	35	3	0	15	0	0	0	0	0	1	0	4	0	5	3	0	0	2	0	0.34	1.81	0.72	0	4	5.2	3.25	3.5	3.14	3.86	2	4.75	3	9	6	9	18	22	23.94	36.9	54.54	58.1	452	591	17.5	17	1.2
24	1.05	3	0	60	2	0	2	1	0	0	0	0	0	0	0	0	1	0	0	0	0	0	0.45	0	0.41	0.867	5.8	5.8	2	3	2.9	4.1	1.8	4.8	3	10	11	6	20	22	39.74	43	36.8	42.86	366	492	23.62	22.97	-0.5
25	1.07	3	0	40	2	0	4	0	1	0	0	0	0	0	0	0	1	1	1	0	0	0	0	0	0	0	6.2	5.8	4.3	5.5	4.9	5	5.3	6.5	1	0	3	0	21	20	36.71	54.84	43.43	59.78	378	455	21	22	-0.4
26	1.07	2	0	10	2	0	7	1	0	0	0	0	2	1	1	0	2	0	0	0	0	0	0	2.02	0	0.529	4.4	6.2	4.25	3	5.7	6.1	6	6.25	5	2	0	3	15	17	41.2	36.1	53.7	60.2	350	320	20	20	1.8
27	1.1	2	0	20	2	0	7	1	0	0	0	0	0	0	2	0	4	0	0	0	0	0	0.5	2.28	0.83	0.482	6.8	6.8	6.25	6.5	6.71	6.85	5.5	6.5	1	1	3	2	16	24	53.19	56.15	60.18	59.84	370	461	19.92	20.7	0
28	1.11	3	0	50	2	0	18	1	2	0	0	0	0	0	0	0	3	6	1	1	2	2	0.59	0	0.56	0.77	3.2	4.4	4.5	4.25	5.71	5.71	7	4.75	0	0	2	0	16	24	31.21	41.61	55.37	55.6	318	395	22.68	22.14	1.2
29	1.12	2	0	45	3	0	1	1	0	0	0	0	0	0	0	0	0	0	0	0	0	0	0	0	0	0	4.2	4.2	3.75	4.25	4.43	4.86	5	4.75	1	4	3	6	23	24	40.15	37.1	38.93	43.4	401	450	23.03	22.7	0
30	1.12	3	0	40	2	0	21	0	4	0	0	0	0	0	1	0	4	6	1	1	4	0	0	0	0	0	3.2	2.6	4.25	4.25	6.43	6	5.5	4	9	1	10	5	20	21	34.77	33.78	39.8	52.75	303	334	28.76	26.7	-0.6
31	1.16	1	0	60	2	0	4	0	1	0	0	0	0	0	0	0	1	0	1	0	1	0	0.47	1.48	0.56	0.7838	3.8	3.8	3.5	3.5	5	5	3	3	2	0	0	0	19	23	39.1	39.1	27.5	27.5	369	408	24.44	27.44	0
32	1.17	1	0	20	2	0	6	0	1	0	0	0	0	0	0	0	1	0	1	1	1	1	0.63	1.59	0.65	0.6855	4	5	2.8	5.5	3.3	5.1	3.8	5.5	1	1	0	0	23	25	44.4	43.4	36.4	42.1	252	336	22.89	22.52	1
33	1.17	3	0	10	1	0	2	0	1	0	0	0	0	0	0	0	1	0	0	0	0	0	0	0	0	0	3	3.25	5.25	5.25	6.14	6.43	6.5	6.5	14	1	8	4	21	23	33.03	45.53	59.53	50.11	380	421	20.7	20	0.25
34	1.2	1	0	50	1	0	8	0	2	0	0	0	0	0	0	0	2	0	1	1	1	1	0.46	1.45	0.43	0.83	4	5.2	3	4.5	3.71	3.86	3.25	5	3	2	1	0	21	22	40.55	40.55	38.57	38.57	465	510	23.44	23.3	1.2
35	1.2	2	0	20	1	0	1	1	0	0	0	0	0	0	0	0	0	0	0	0	0	0	0	0	0	0	4	3.6	3.25	2.5	5.14	6.72	5	6.5	3	1	4	3	20	22	42.2	58.86	29.57	48.18	275	320	26	26	-0.4
36	1.21	3	0	10	1	0	10	1	0	0	0	0	0	0	0	0	1	4	4	0	0	0	0.53	0	0.81	0.504	5	5.2	4.25	6.25	6.57	6.86	7	7	8	1	6	4	13	21	46.05	52.12	58.55	43.88	536	548	26.27	26.12	0.2
37	1.23	3	0	20	1	0	22	0	4	0	0	0	0	0	0	0	4	7	2	0	5	0	0	0	0	0	5.4	5.4	4.75	5.5	6.29	6.43	6	6	8	3	9	2	22	24	48.48	52.32	53.01	53.13	431	481	21.78	21.78	0
38	1.24	3	0	60	1	0	16	0	1	0	0	0	0	0	0	0	1	7	2	1	4	0	0	0	0	0	4.2	5.2	5.5	6	6.14	6.14	6	6.2	5	0	14	0	19	23	34.63	50.34	40.22	58.62	452	543	22.05	21.69	1
39	1.26	2	0	10	2	0	10	2	1	0	0	0	2	0	2	0	3	0	0	0	0	0	0.42	1.74	0.46	0.724	4.2	3.8	3.75	2.5	4.5	3.7	3.8	3.8	10	4	8	8	20	23	21.1	32.6	41.1	44.9	244	324	34.25	30.11	-0.4
40	1.27	1	0	40	2	0	4	1	0	0	0	0	0	0	0	0	1	0	1	0	1	0	0.52	1.94	0.63	0.6546	7	7	6	6	6.3	6.3	7	7	3	0	1	0	20	25	47	47.4	41.4	42.2	252	600	30.06	30.73	0
41	1.27	2	0	5	1	0	1	1	0	0	0	0	0	0	0	0	0	0	0	0	0	0	0.99	1.6	1.01	0.793	4.2	5	5	4.25	5.3	5.7	5.3	5	0	5	1	1	17	23	30.1	49.4	58.01	54.1	330	404	19.73	20.04	0.8
42	1.28	3	0	40	2	0	14	0	0	0	0	0	1	0	5	0	5	2	0	0	1	0	0.49	2.18	0.66	0	5	5	5.5	6	5.71	6.43	5.5	6.5	10	1	8	1	18	18	32.89	36.8	40.92	39.63	585	597	19.36	19.81	0
43	1.28	1	0	80	1	0	6	1	0	0	0	0	0	0	0	0	1	0	1	1	1	1	0.61	1.33	0.47	0.9624	4.6	4.8	4.5	5.5	5.4	5.6	4.5	5.5	1	0	2	0	20	22	42.9	41.9	40.7	46.4	280	324	25.24	24.64	0.2
44	1.29	3	0	20	1	0	8	1	0	0	0	0	0	0	0	0	1	0	2	0	4	0	0.62	0	0.66	0.71	3.8	5.2	5.5	5.5	6.57	6.87	6	6	5	6	3	2	19	22	45.5	49.37	55.5	57.37	291	434	22.33	22.42	1.4
45	1.3	1	0	20	2	0	4	0	1	0	0	0	0	0	0	0	1	0	1	0	1	0	0.46	1.95	0.53	0.67	4	7	4.8	6	4.1	6.3	6	7	0	1	0	0	22	23	47	47.4	41.4	42.2	306	396	23.88	23.25	3
46	1.32	2	0	50	2	0	3	1	2	0	0	0	0	0	0	0	0	0	0	0	0	0	0	0	0	0	6	2.6	6	4	6.86	5.28	6.75	5	9	5	12	7	20	23	30.26	49	52	63.4	415	540	22.57	22.7	-3.4
47	1.32	3	0	20	2	0	6	0	2	0	0	0	0	0	1	0	3	0	0	0	0	0	0	0	0	0	2.8	2.6	3	3.25	5.57	3.71	4.25	3.75	1	9	2	8	23	23	23.47	31.26	41.83	35.01	418	442	19.84	20.8	-0.2
48	1.36	3	0	10	1	0	6	0	2	0	0	0	0	0	0	0	2	0	1	0	1	0	0	0	0	0	3.8	4.2	5.75	4.25	6.57	6.14	6	6	9	0	11	10	19	20	44.47	36.77	51.84	60.5	412	419	25.68	21.97	0.4
49	1.36	3	0	10	3	0	4	1	0	0	0	0	0	0	1	0	2	0	0	0	0	0	0.0193	0	0.02	0.7	3	5.8	3.75	4	3.86	5	4.25	3.25	4	3	7	5	17	18	43.17	40.69	41.82	48.49	381	426	27.05	26.63	2.8
50	1.4	3	0	10	3	0	15	0	2	0	0	0	0	0	2	0	4	4	1	0	2	0	0	0	0	0	5.4	5.4	5.5	4	5.14	4	6	3.5	14	7	10	10	19	23	34.62	41.56	45.54	39.63	445	486	25.39	25.39	0
51	1.4	2	0	15	2	0	2	1	1	0	0	0	0	0	0	0	0	0	0	0	0	0	0	0	0	0	3.75	3.4	3.5	3.5	2.5	4.57	4.25	4.75	14	6	5	2	23	22	41.9	43.4	24.54	42.8	390	400	26.08	26.47	-0.35
52	1.41	3	0	10	1	0	10	0	1	0	0	0	0	0	0	0	1	4	1	0	3	0	0	0	0	0	6	6	5	5	5.86	6.29	5.5	5	1	1	4	2	20	21	52.36	43.48	35.61	37.63	334	432	26	26	0
53	1.41	1	0	10	2	0	6	0	2	0	0	0	0	0	0	0	2	0	1	0	1	0	0.75	2.13	0.82	0.66	4	5.2	3	4.5	3.71	3.86	3.23	5	6	4	4	3	20	22	40.55	48.42	38.57	45.21	350	370	24.39	24.46	0
54	1.43	3	0	15	1	0	15	0	0	0	0	0	2	5	0	0	2	6	0	0	0	0	0.64	1.62	0.55	0	3.8	5.2	4.5	6	4.86	6.14	4.25	6.25	4	2	7	1	19	22	45.14	45.67	45.43	45.37	395	432	24.52	25.31	1.4
55	1.44	1	0	35	3	0	6	0	1	0	0	0	0	0	0	0	1	0	1	1	1	1	0.43	2.37	0.68	0.6076	5	5	5	5	5	5	5	5	0	0	0	0	18	24	53.3	53.3	51.3	51.3	443	480	20.28	19.77	0
56	1.46	2	0	15	3	0	2	1	1	0	0	0	0	0	0	0	0	0	0	0	0	0	0	0	0	0	4.6	3.6	4	3.75	4.43	5	3.75	4.5	20	19	6	6	22	24	47.3	38	30.06	45.43	420	410	27.05	26.72	-1
57	1.46	3	0	40	2	0	12	0	2	0	0	0	0	0	0	0	2	4	3	0	1	0	0	0	0	0	3.75	5.5	2.5	4.5	5.14	5.71	6	6	13	0	10	0	21	23	35.27	48.96	38.9	60.16	420	515	16.38	17.9	1.75
58	1.47	3	0	15	2	0	4	1	0	0	0	0	0	0	0	0	1	1	0	0	1	0	0.73	0	0.85	0.858	5.2	5.2	4.75	4.5	6.57	6.71	7	7	5	0	1	0	20	25	47.35	49.32	54.24	56.34	434	512	20.25	19.9	0
59	1.5	2	0	15	2	0	1	0	1	0	0	0	0	0	0	0	0	0	0	0	0	0	0	0	0	0	3.4	4.2	4.75	4.75	4.1	4.9	5	5	7	7	5	2	23	23	40	42.7	41.9	41	360	420	26	27	0.8
60	1.5	1	0	10	2	0	11	0	1	0	0	0	0	0	2	0	3	2	0	1	1	1	0	0	0	0	4	5.2	3	4.5	3.71	3.86	3.25	5	0	1	0	0	21	23	44.9	55.48	38.57	38.57	385	420	21.91	21.99	1.2
61	1.5	3	0	25	1	1	16	0	2	0	0	0	0	0	0	0	2	6	2	0	4	0	0	0	0	0	2	1	4	3	5.29	5.43	6.75	5.25	3	4	10	11	20	20	37.27	36.12	58.32	42.42	332	528	20	20	-1
62	1.51	3	0	40	2	0	7	0	1	0	0	0	0	0	0	0	1	2	1	0	2	0	0	0	0	0	4.2	4.6	4	5	4.29	5	4.75	5	8	3	8	2	19	22	33.93	43.49	42.37	38.15	351	398	253.73	25.47	0.4
63	1.51	3	0	5	2	0	2	0	1	0	0	0	0	0	0	0	1	0	0	0	0	0	0	0	0	0	5	2.5	1.75	3.75	2.86	2.29	1.25	3.5	11	11	10	6	18	19	33.72	33.95	34.91	42	363	428	21.8	24.2	-2.5
64	1.51	1	0	10	2	0	5	0	1	0	0	0	0	0	1	0	2	0	0	0	1	0	0.57	2.01	0.73	0.7512	5	5	5	5	5	5	5	5	0	0	0	0	22	25	53.3	53.3	51.3	51.3	540	560	20.32	20.76	0
65	1.52	1	0	15	2	0	4	1	0	0	0	0	0	0	0	0	1	0	1	0	1	0	0.69	2.39	0.86	0.636	3.4	3.4	4	4	5.3	4.7	5.5	5.5	0	0	0	0	21	24	48	48	53.9	53.9	280	400	23.89	23.73	0
66	1.52	1	0	20	2	0	8	1	1	0	0	0	0	0	0	0	2	0	2	0	2	0	0.64	1.96	0.66	0.7755	3.8	4.2	3.5	4.3	5	3.7	3	4.75	0	0	0	0	21	24	39.16	39.16	27.5	27.5	410	456	22.99	22.65	0.2
67	1.53	2	0	20	3	0	3	2	1	0	0	0	0	0	0	0	0	0	0	0	0	0	0.56	3.43	1.02	0.437	7	6.8	4.5	3.5	4.7	4.9	4	5.3	0	0	6	6	20	20	15.6	30.7	57.8	55.2	350	370	22.41	21.82	-0.2
68	1.53	2	0	30	2	0	5	2	3	0	0	0	0	0	0	0	0	0	0	0	0	0	0.6	1.99	0.6	0.768	5	3	6	5.75	4.86	6.28	5.75	6.75	4	0	7	1	19	22	46.2	56.8	44	60	600	610	24.86	24.3	-2
69	1.54	2	0	35	1	0	2	1	1	0	0	0	0	0	0	0	0	0	0	0	0	0	0.55	1.96	0.55	0.786	4.2	4.4	4.5	4.5	5.4	5.3	5.3	5.3	3	0	14	7	18	20	47.6	48.5	52.9	43.8	493	476	21.44	20.97	0.2
70	1.56	1	0	10	2	0	3	0	1	0	0	0	0	0	0	0	1	0	0	0	1	0	0.51	2.58	0.79	0.6047	5	5	5	5	5	5	5	5	0	0	0	0	22	25	53.3	53.3	51.3	51.3	540	560	20.32	20.76	0
71	1.56	2	0	15	2	0	1	1	0	0	0	0	0	0	0	0	0	0	0	0	0	0	0	0	0	0	4.2	5	4.25	4.5	4.57	5.29	3.5	4	2	1	3	0	18	22	23.94	36.9	54.54	58.1	369	450	26.76	27.34	0.8
72	1.57	1	0	20	2	0	3	0	1	0	0	0	0	0	0	0	1	0	0	0	1	0	0	0	0	0	4.2	5.2	3.75	4.5	4.14	5.43	3.75	3.75	2	3	4	2	22	24	36.4	40.55	57.57	57.57	444	480	19.52	19.71	1
73	1.57	3	0	15	2	0	8	0	3	0	0	0	0	0	1	0	4	0	0	0	0	0	0	0	0	0	6.2	6.4	5.5	4.5	4.71	4.71	4.75	5.5	6	5	9	12	19	20	48.59	42.38	47.69	46.52	462	483	21.33	20.1	0.2
74	1.57	1	0	5	2	0	4	0	1	0	0	0	0	0	0	0	1	0	1	0	1	0	0.46	2.18	0.81	0.7202	3.8	3.8	3.5	3.5	5	5	3	3	0	0	0	0	20	22	39.1	39.1	27.5	27.5	400	448	23.15	22.95	0
75	1.61	3	0	10	1	0	8	0	1	0	0	0	0	0	0	0	1	3	1	0	2	0	0	0	0	0	3	5.5	7	5.25	6.57	6.29	7	7	1	0	2	0	18	22	38.37	47.58	58.83	55.39	362	416	18	17.2	2.5
76	1.62	3	0	20	2	0	4	1	1	0	0	0	0	0	0	0	2	0	0	0	0	0	0.0224	0	0.03	0.75	6	6	7	7	6.43	6.57	7	6.75	12	3	10	7	18	14	56.15	45.3	59.84	63.89	481	543	27.07	25.94	0
77	1.63	3	0	10	1	0	4	1	1	0	0	0	0	0	0	0	2	0	0	0	0	0	0.78	0	0.82	0.702	4	6	5.25	5.75	6	6.3	7	7.25	1	2	1	0	17	22	51.81	55.5	55.59	57.83	416	492	22.31	21.79	2
78	1.65	2	0	10	1	0	3	2	1	0	0	0	0	0	0	0	0	0	0	0	0	0	0	0	0	0	3.6	4.4	6.25	5.5	5.1	5.1	4.8	4.5	1	2	0	0	24	26	52.1	56.9	50.68	50.8	426	435	22.96	23.31	0.8
79	1.66	2	0	10	1	0	2	1	1	0	0	0	0	0	0	0	0	0	0	0	0	0	0.85	2.03	0.82	0.818	4.2	3.4	4.5	4	4.3	3.85	5	5	4	3	2	0	18	22	47.6	30.88	61.2	58.3	308	480	27.25	25.16	-0.8
80	1.66	3	0	40	1	0	6	0	1	0	0	0	0	0	0	0	1	2	0	0	2	0	0	0	0	0	4.4	4.6	4.75	4.75	6.14	6	6	6	4	0	8	0	17	23	33.01	41.33	48.65	59.5	355	414	24.8	25.69	-0.5
81	1.67	1	0	5	2	0	4	0	1	0	0	0	0	0	0	0	1	0	1	0	1	0	0.58	2.27	0.78	0.7357	4.2	4.2	4.3	4.3	3.7	3.7	4.75	4.75	0	0	2	0	24	23	39.1	39.1	27.5	27.5	365	390	26.53	25.28	0
82	1.7	1	0	10	2	0	4	0	1	0	0	0	0	0	0	0	1	0	1	0	1	0	0.53	3.06	0.93	0.5556	3.8	4.2	3.5	4.3	5	3.7	3	4.75	0	0	0	0	23	23	39.1	39.1	27.5	27.5	360	400	24.34	23.66	0.4
83	1.7	3	0	20	1	0	6	0	1	0	0	0	0	0	0	0	1	2	1	1	0	0	0	0	0	0	6.6	6.8	6.5	6.75	6.57	6.86	6.5	7	0	0	1	0	22	23	52.1	54.51	61.2	60.24	508	526	22.83	23.29	0.2
84	1.71	3	0	15	1	0	2	0	1	0	0	0	0	0	0	0	1	0	0	0	0	0	0	0	0	0	2.2	2.8	3.75	3	4.71	5.29	4.25	4	5	8	5	11	11	19	34.26	34.26	42.19	42.19	566	630	21.25	20.92	0.6
85	1.73	2	0	60	3	0	2	1	1	0	0	0	0	0	0	0	0	0	0	0	0	0	0	0	0	0	3.2	3.6	4.5	2.5	4.4	4.1	5.5	4.75	7	2	4	1	23	25	34.1	34.2	47.7	47.4	440	410	23.43	23.78	0.4
86	1.78	1	0	10	2	0	4	1	0	0	0	0	0	0	0	0	1	0	1	0	1	0	0.83	2.35	0.86	0.7574	5.2	5.8	6	6.5	6.9	6.9	6.25	6.25	0	0	0	0	20	24	47.7	53.9	57.5	54.78	350	396	19	19	0.6
87	1.79	3	0	15	1	0	2	0	1	0	0	0	0	0	0	0	1	0	0	0	0	0	0	0	0	0	3.8	2.6	3.75	3	4.86	4.43	6	5.25	4	6	6	2	21	24	36.78	34.3	35.97	34.78	362	383	29.93	30.3	-1.2
88	1.79	3	0	10	2	0	2	1	0	0	0	0	0	0	0	0	1	0	0	0	0	0	0.016	0	0.02	0.81	6	5.8	2.5	3.25	4.71	5	5	4.5	11	9	10	10	19	19	36.17	42.21	42.16	44.76	392	444	28.51	28.78	-0.2
89	1.8	2	0	35	2	0	2	0	2	0	0	0	0	0	0	0	0	0	0	0	0	0	0	0	0	0	3.8	4.6	3	3.5	5.6	6.5	4.9	7	3	2	6	3	21	23	32.5	36.5	38	49	395	540	20	22	0.8
90	1.8	3	0	10	3	0	6	0	1	0	0	0	2	0	0	0	3	0	0	0	0	0	0	0	0	0	5.6	5.2	5	4.5	4.86	4.71	5	5.5	2	7	5	13	22	20	42.11	40.99	46.07	38.8	476	536	21.73	21.5	-0.4
91	1.8	3	0	10	2	0	10	0	1	0	0	0	0	0	0	0	1	4	1	1	2	0	0	0	0	0	6	6.5	6	5.5	6	6.57	6	7	0	0	0	3	21	21	49.09	55.25	47.04	57.82	396	414	21.1	21.1	0.5
92	1.81	3	0	10	1	0	8	1	0	0	0	0	0	0	0	0	1	3	1	0	2	0	0.0226	0	0.03	0.71	2	1.8	2.5	3	2.7	2.29	3	3.5	15	10	11	9	20	19	32.16	38.31	22.22	35	392	426	24.12	23.66	-0.2
93	1.81	2	0	30	3	0	2	1	1	0	0	0	0	0	0	0	0	0	0	0	0	0	0.69	2.64	0.77	0.686	2.8	2.4	2	1.75	1.7	1.28	2	2	14	10	13	11	15	24	28.3	26.49	35.1	27.22	320	330	18.65	16.84	-0.4
94	1.81	3	0	10	1	0	14	0	1	0	0	0	0	0	0	0	1	6	2	0	4	0	0	0	0	0	4	3.6	3.75	4.25	5.75	4	3.75	4	13	3	8	4	19	19	46.66	29.47	56.92	26.77	442	468	22.94	22.23	-0.4
95	1.82	2	0	10	2	0	2	0	2	0	0	0	0	0	0	0	0	0	0	0	0	0	0	0	0	0	5	5.6	5.75	6.5	6.14	6.71	6	6.5	3	0	6	3	20	21	45.3	57	43.4	55	460	475	21	21	0.6
96	1.83	3	0	15	2	0	12	0	2	0	0	0	0	0	0	0	2	4	1	0	3	0	0	0	0	0	2.5	3.75	5.5	5.5	6.43	6.86	7	7	14	3	10	0	19	19	46.44	47.26	60.79	60.26	443	456	25.55	24.37	1.25
97	1.85	3	0	5	1	0	10	1	1	0	0	0	0	0	0	0	2	0	3	0	3	0	0.94	0	0.86	0.844	6	6	6	6	6.43	6.42	7	7	0	0	3	1	22	23	46.73	53.13	57.89	59.87	540	556	26.17	25.78	-0.5
98	1.85	3	0	15	2	1	4	2	0	0	0	0	0	0	0	0	2	0	0	0	0	0	1.28	0	1.15	0.7708	5	5.5	5.5	6	6.57	6.86	7	6.5	0	0	0	0	18	22	55.31	55.31	51.21	51.21	414	416	25.11	25.31	-0.5
99	1.9	1	0	5	1	1	3	0	1	0	0	0	0	0	0	0	1	0	0	0	1	0	0	0	0	0	4.2	6.2	3.75	5.25	4.14	5.43	3.75	5.5	0	1	0	0	23	23	50.96	56.12	46.76	52.22	450	463	19.91	20.6	2
100	1.93	3	0	35	2	0	8	1	0	0	0	0	0	0	0	0	1	3	2	0	1	0	0.0283	0	0.04	0.66	2	4.4	4.5	3.25	2.43	3.14	1.75	2	8	11	11	11	18	20	29.98	28.44	44.99	40.62	352	428	26.29	26.29	2.4
101	1.93	2	0	5	1	0	1	1	0	0	0	0	0	0	0	0	0	0	0	0	0	0	0.73	2.39	0.74	0.582	6	6.4	7	6.75	6.6	6.85	6.5	6.75	0	2	0	0	21	21	54.84	59.78	49.61	51.14	290	400	31.62	31.4	0.4
102	1.94	3	0	5	1	0	12	1	1	0	0	0	0	0	0	0	2	4	0	0	2	2	0.0196	0	0.03	0.76	4	4.2	3.5	4.25	4.1	5.29	4.5	5.29	2	7	1	8	18	22	47.77	42.17	50.3	52.53	450	496	23.93	22.59	-0.5
103	1.94	3	0	60	2	0	10	0	1	0	0	0	0	0	0	0	1	4	3	1	0	0	0	0	0	0	4.8	4.8	2.8	3.5	5	4.9	3.5	4.3	8	7	8	7	20	22	44.46	42.92	38.14	54.74	144	310	20	20	-0.5
104	1.94	3	0	10	2	0	5	1	1	0	0	0	0	0	1	0	2	0	0	0	0	0	0.95	0	1.04	0.7	5.2	5.2	4.5	4.75	6.43	6.3	6	5.5	0	0	1	1	19	24	46.61	51.06	53.97	59.53	306	337	22.62	22.3	0
105	1.97	2	0	50	2	0	1	0	1	0	0	0	0	0	0	0	0	0	0	0	0	0	0	0	0	0	3.8	6.2	4.3	4	5.6	5.71	5.5	6.5	4	2	0	0	21	21	54.84	59.78	49.61	51.14	345	295	15.76	17.1	2.4
106	1.97	3	0	20	2	0	2	0	1	0	0	0	0	0	0	0	1	0	0	0	0	0	0	0	0	0	3.6	3.8	3.5	2.8	4.43	3.9	3.5	4.5	12	6	9	8	22	23	29.9	35.43	31.62	50.85	428	522	23.97	24.01	0.2
107	2	2	0	40	1	0	1	0	1	0	0	0	0	0	0	0	0	0	0	0	0	0	0	0	0	0	3	3.8	2.75	3.5	5.6	6.71	1.25	4.5	9	5	12	2	20	21	46.94	44.77	56.74	44.82	215	255	15.26	18.23	0.8
108	2	1	0	15	2	0	4	0	1	0	0	0	0	0	0	0	1	0	1	0	1	0	0	0	0	0	4.2	5.2	3.75	5.25	4.14	3.86	3.75	5	0	0	2	1	19	18	36.4	54.58	62.64	45.44	375	420	22.77	22.44	1
109	2	3	0	30	2	0	16	1	1	0	0	0	0	0	0	0	2	6	2	0	4	0	0.81	0	0.69	0.9216	7	7	3.8	6.8	5.3	6.9	4.8	6.8	5	0	6	2	19	22	46.328	48.9	58.68	57.18	320	432	24.438	24.33	0
110	2	3	0	5	2	0	16	0	4	0	0	0	0	0	0	0	4	4	0	0	4	0	0	0	0	0	5.2	5.4	5.25	5.5	5.71	6.29	6	6	11	0	9	0	25	24	42.6	49.99	47.7	58.83	456	506	23.23	23.23	0.2
111	2	1	0	25	2	0	12	0	1	0	0	0	1	0	2	0	3	2	1	1	1	0	0	0	0	0	4.2	5.2	4.3	5.3	3.7	4.7	4.75	5.8	1	0	3	0	20	22	39.1	44.5	27.5	47.2	90	155	14.36	14.6	1
112	2	1	0	5	2	0	14	0	1	0	0	0	1	3	3	0	3	2	0	0	1	0	0	0	0	0	4.2	6.2	3.75	5.25	4.14	5.43	3.75	5.5	0	1	0	0	22	24	36.81	36.81	54.9	54.9	100	105	16.33	16.42	2
113	2.01	1	0	15	2	0	4	0	1	0	0	0	0	0	0	0	1	0	1	0	1	0	0.78	2.94	0.89	0.6837	6	7	4	6	4	6.3	6.3	7	3	5	3	4	21	22	47	47.9	41.4	42.2	330	384	20.77	20.96	1
114	2.01	3	0	5	1	1	2	1	0	0	0	0	0	0	0	0	1	0	0	0	0	0	0.9	0	0.93	0.776	3.4	5.4	4.25	4.25	3.29	4.89	4.75	5.5	12	10	9	9	10	11	39.77	39.37	38.1	42.66	426	534	21.25	20.5	2
115	2.02	2	0	5	2	0	1	1	0	0	0	0	0	0	0	0	0	0	0	0	0	0	1.03	2.69	1.08	0.75	6.6	7	6.5	7	6	6.7	6.5	7	5	2	0	0	11	23	41.98	49	63.65	60.16	261	377	23.03	23.68	0.4
116	2.02	3	0	10	2	0	6	0	1	0	0	0	1	0	0	0	2	1	0	0	1	0	0	0	0	0	5.6	4.8	5.5	5.5	5.57	6.7	6	6	5	0	14	0	19	23	36.77	53.55	54.84	60.79	422	432	17	17	-0.8
117	2.03	1	0	5	2	0	3	1	0	0	0	0	0	0	0	0	1	0	0	0	1	0	1.1	2.75	1.16	0.7382	6.2	6.8	4.75	6.5	4.71	5.43	4.25	5	0	0	1	0	20	22	44.5	48.8	57	56.45	448	462	22	22	0.6
118	2.05	1	0	10	2	0	5	1	0	0	0	0	0	0	1	0	1	0	1	1	0	0	0.88	3.06	1.02	0.6699	4.6	5	4.5	5.3	3.7	4.9	5	6	1	0	0	0	18	25	44.4	43.4	36.4	42.1	372	456	23.73	22.51	0.4
119	2.05	2	0	10	2	0	1	1	0	0	0	0	0	0	0	0	0	0	0	0	0	0	0	2.7	0	0.759	5.8	3.2	4.5	4.5	5.5	4.85	6.25	4.75	6	1	3	0	21	20	48.9	36.4	57.1	62.6	430	450	21	21	-2.6
120	2.07	2	0	5	2	0	2	1	1	0	0	0	0	0	0	0	0	0	0	0	0	0	0	0	0	0	5.6	5.4	4	5.25	5.1	5.7	7	6	2	2	2	2	24	25	49.93	48.7	46.42	57.6	487	625	19.48	19.91	-0.2
121	2.07	2	0	10	2	0	3	1	0	0	0	0	0	0	1	0	1	0	0	0	0	0	0	0	0	0	6.8	7	5.25	6	6.57	5.86	6.25	6.75	2	6	3	6	22	22	54.08	46.8	55.69	44.3	468	600	20.82	21.56	0.2
122	2.1	2	0	5	2	0	1	1	0	0	0	0	0	0	0	0	0	0	0	0	0	0	0	3.43	0	0.612	2	4.6	3.5	5.25	4.5	5.28	3.5	3.5	4	7	1	4	18	23	37.18	31.8	50.97	56.7	395	400	22	22	2.6
123	2.1	2	0	5	2	0	1	1	0	0	0	0	0	0	0	0	0	0	0	0	0	0	0	0	0	0	3	3.8	2.8	2.8	2.9	3.9	2.75	3.25	20	19	18	11	21	21	33.54	19.26	30.06	15.43	196	206	18.7	18.59	0.8
124	2.12	3	0	5	1	0	12	1	0	0	0	0	0	0	0	0	1	5	3	1	1	0	0.87	0	1	0.695	3.8	4.6	5.25	5.75	6.57	6.29	7	6.25	3	2	6	1	21	21	57.15	48.12	44.65	58.38	534	606	22.86	22.49	0.8
125	2.12	3	0	5	2	0	6	1	1	0	0	0	0	0	0	0	2	1	0	0	1	0	0.99	0	0.8	0.968	3.8	4.6	4	5	5	4.3	4.5	5.8	8	6	0	1	5	23	46.28	48.9	58.68	57.18	360	450	27.96	27.96	0.8
126	2.13	3	0	15	2	0	14	1	0	0	0	0	0	0	0	0	1	6	2	1	3	0	1.17	0	1.09	1.073	6	6.25	5	5.75	6.7	6.71	6	6.5	2	0	2	0	16	23	47.32	51.64	56.77	51.19	432	489	22.39	22.58	0.25
127	2.14	2	0	40	1	0	5	2	3	0	0	0	0	0	0	0	0	0	0	0	0	0	0.85	2.55	0.78	0.89	5.8	4.4	5	3.25	5.3	6.71	5.25	6.5	3	0	6	0	21	23	36.28	40.08	48	61	410	445	28.6	27.8	-1.4
128	2.18	2	0	10	2	0	1	1	0	0	0	0	0	0	0	0	0	0	0	0	0	0	0	2.84	0	0.767	5	2.8	3	2.25	4.5	4.42	3.75	2.5	12	12	4	11	19	20	46.46	33.89	34.72	35	400	430	22	22	-2.2
129	2.2	1	0	5	2	0	4	0	1	0	0	0	0	0	0	0	1	0	0	0	1	1	0	0	0	0	4	5.2	3	5.2	3.71	3.86	3.25	5	3	0	1	0	20	24	51.58	51.58	54.26	54.26	510	510	27.62	27.03	1.2
130	2.2	1	0	10	2	0	5	0	1	0	0	0	0	0	0	0	1	0	1	1	1	0	0	0	0	0	4	5.2	3	4.5	3.71	3.86	3.25	5	0	0	0	0	22	24	40.46	44.9	56.89	51.96	480	510	32.56	32.11	1.2
131	2.21	3	0	10	2	0	2	1	0	0	0	0	0	0	0	0	1	0	0	0	0	0	0.84	0	0.78	0.8565	5.6	5.6	5.8	6	6.4	6.6	6.3	6.8	2	0	11	2	20	22	46.28	48.9	58.68	57.18	482	630	19.03	18.85	0
132	2.22	1	0	30	3	0	4	1	0	0	0	0	0	0	0	0	1	0	1	0	1	0	0.78	2.5	0.7	0.888	4.4	5.2	3.5	5	4.57	6	4.25	5	2	0	1	0	18	23	49	45.88	44.2	54.2	322	407	25	26	0.8
133	2.22	3	0	10	3	0	4	0	1	0	0	0	1	0	0	0	2	0	0	0	0	0	0	0	0	0	5.8	6	6	6	5	6.86	5.25	6.5	8	0	7	2	19	19	43.52	48.4	53.29	56.45	214	348	23.75	23.54	0.2
134	2.23	2	0	10	3	0	1	1	0	0	0	0	0	0	0	0	0	0	0	0	0	0	0	0	0	0	6.8	5	3.75	4	3.57	4.43	5.5	5	10	1	9	2	18	20	52.93	51.8	37.94	52.8	429	529	26.04	26	-1.8
135	2.23	1	0	10	2	0	4	0	1	0	0	0	0	0	0	0	1	0	1	0	1	0	0.9	3.05	0.91	0.7311	5	5.4	5.25	6	5	6	5.25	5.8	5	0	6	0	20	25	47	47.7	41.4	42.2	350	504	21.11	22.08	0.4
136	2.25	1	0	5	1	0	6	0	2	0	0	0	0	0	0	0	2	0	1	0	1	0	0.92	3.22	1.02	0.7	4.2	5	4.3	4.8	4.6	5.7	4.5	5	8	0	10	1	20	24	35.8	39.6	42.6	38.4	450	432	19.81	21.91	1
137	2.27	3	0	15	2	0	12	0	3	0	0	0	0	0	0	0	3	3	1	0	2	0	0	0	0	0	6	6	5.25	6.25	5.57	5.71	5.75	6	7	4	6	0	22	21	53.29	57.09	54.16	47.84	516	555	23.39	22.35	0
138	2.27	3	0	10	1	0	8	0	1	0	0	0	0	0	0	0	1	3	1	0	2	0	0	0	0	0	0	0	4	4.75	4.86	5.43	7	6.5	6	5	9	3	20	19	39.48	32.25	30.83	38.91	452	488	22.66	22.66	0
139	2.29	3	0	10	2	0	2	1	0	0	0	0	0	0	0	0	1	0	0	0	0	0	0.86	0	0.76	0.891	6.4	6.8	3.5	4.8	6.3	6.9	5.5	5.8	2	1	3	1	20	20	39.44	47.7	55.36	54.8	427	501	21.05	20.51	-0.5
140	2.3	3	0	15	2	0	8	0	1	0	0	0	0	0	0	0	1	3	2	1	0	0	0	0	0	0	4.4	4.2	3.75	3.3	5.1	6.6	4.8	5	1	0	4	3	20	22	41.79	49	45.06	46.72	432	496	22.39	22	-0.2
141	2.32	3	0	10	1	0	6	0	1	0	0	0	0	0	0	0	1	2	2	0	0	0	0	0	0	0	5.2	5.2	3.75	5.5	5.57	6.3	5.25	6.25	9	5	12	8	18	18	32.89	36.8	40.92	39.63	432	506	25.6	25.4	-0.5
142	2.32	1	0	5	2	0	6	1	0	0	0	0	0	0	0	0	1	0	1	1	1	1	1.02	3.95	1.26	0.5873	7	7	6	6	6.3	6.3	7	7	3	0	1	0	20	25	47	47.4	41.4	42.2	252	600	30.06	30.73	0
143	2.33	1	0	5	2	0	5	1	0	0	0	0	0	0	0	0	1	0	1	1	1	0	0.91	3.25	1.25	0.7169	3.2	3.8	4	5.5	4	5.4	5.5	5.5	6	2	0	0	20	22	38.5	38.5	39.6	39.6	280	348	21.49	22	0.6
144	2.36	2	0	15	3	0	3	1	0	0	0	0	1	0	0	0	1	0	0	0	0	0	1.03	2.82	0.97	0.837	3	2.8	2.3	2.8	3.9	5.5	1	2.5	3	1	6	6	20	22	42.2	58.86	29.57	48.18	283	305	19.71	20.08	-0.2
145	2.36	2	0	15	1	0	1	1	0	0	0	0	0	0	0	0	0	0	0	0	0	0	1.06	2.82	0.99	0.837	5.2	5.8	1.5	3.8	4	5.1	3.4	5.3	9	5	12	7	20	19	30.26	37.23	35.83	44.63	418	447	18.03	16.44	0.6
146	2.4	1	0	20	2	0	4	0	1	0	0	0	0	0	0	0	1	0	0	0	2	0	0	0	0	0	4.2	5.2	3.75	5.25	4.14	3.86	3.75	5	3	3	0	0	21	24	44.9	44.9	38.57	38.57	385	390	24.43	24.35	1
147	2.4	3	0	15	2	0	6	1	0	0	0	0	0	0	0	0	1	0	1	3	0	0	0	0	0	0	5.25	6.25	4.25	5	6.14	7	4.5	7	8	0	9	0	13	24	42.26	49.99	54.4	58.83	324	481	27.1	28.2	1
148	2.44	1	0	5	2	0	3	1	0	0	0	0	0	0	0	0	1	0	0	0	1	0	1.02	2.82	0.95	0.8652	4.4	4.6	3.5	3.5	4	4.85	4	4.5	6	5	3	1	19	23	38.2	44.7	26.7	49.2	425	465	25	25	0.2
149	2.49	3	0	10	2	0	24	0	4	0	0	0	0	0	1	0	5	7	2	0	5	0	0	0	0	0	5.6	5.6	6.25	6.25	6.86	6.86	7	7	8	0	11	3	22	22	51.06	47.26	59.35	60.26	492	551	24.08	22.58	0
150	2.53	1	0	65	2	0	9	1	0	0	0	0	1	0	1	0	2	2	1	0	1	0	0.99	3.15	0.88	0.8032	3.8	5.6	3.5	3.5	4.3	5.4	5.3	5.3	2	4	3	1	20	19	29.5	46	60.4	48.6	300	400	23.37	23.97	1.8
151	2.59	2	0	15	1	0	2	1	1	0	0	0	0	0	0	0	0	0	0	0	0	0	0.91	3.16	0.87	0.819	3.8	2.6	4.3	5.3	5.3	6.3	3.8	5	3	6	3	4	20	21	32.9	36.8	55.4	45.3	508	465	27.87	25.64	-1.2
152	2.6	3	0	5	2	0	2	1	0	0	0	0	0	0	0	0	1	0	0	0	0	0	0.026	0	0.03	0.86	5	4.5	5.25	4.25	5.57	4.86	5.75	4.5	4	8	10	6	12	20	55.76	44.97	40.91	44.35	401	501	22.23	21.36	-0.5
153	2.65	2	0	5	2	0	5	2	1	0	0	0	0	0	1	0	1	0	0	0	0	0	0	0	0	0	5.2	4.8	5.8	4.3	5.29	5.14	3.75	4.25	6	3	6	3	22	24	37.38	38	53.2	57.6	448	425	24.22	24.6	-0.4
154	2.88	3	0	5	1	0	2	1	0	0	0	0	0	0	0	0	1	0	0	0	0	0	1.33	0	1.27	0.8347	5.6	7	5.25	5.5	5	6.14	6	7	7	6	4	3	11	12	41.45	37.32	51.95	53.26	569	632	24.52	25.31	1.4
155	2.9	2	0	5	2	0	1	1	0	0	0	0	0	0	0	0	0	0	0	0	0	0	0	0	0	0	5.8	6	4.25	4.5	5.4	4.7	6.75	5.25	3	2	5	2	20	18	40.4	53.3	54.1	35.3	380	390	20	20	0.2
[truncated: 10 more columns]
